# Supplementary material for: Antifungal Susceptibility and Resistance-Associated Gene Expression in Nosocomial Candida Isolates
Source: J Fungi (Basel). 2025 Dec 18;11(12):895. doi: 10.3390/jof11120895 (PMC12734134; doi:10.3390/jof11120895)
Supplement: Supplementary file 1 [file jof-11-00895-s001.zip]

Archive with 1 entries (1 files):
- jof-3950408-supplementary.pdf
